# Supplementary material for: Gynostemma pentaphyllum Extract Alleviates NASH in Mice: Exploration of Inflammation and Gut Microbiota
Source: Nutrients. 2024 Jun 6;16(11):1782. doi: 10.3390/nu16111782 (PMC11174846; doi:10.3390/nu16111782)
Supplement: Supplementary file 1 [file nutrients-16-01782-s001.zip]

Archive with 1 entries (1 files):
- nutrients-2985325-supplementary.pdf
